# Supplementary material for: Antimicrobial Activity against Foodborne Pathogens and Antioxidant Activity of Plant Leaves Traditionally Used as Food Packaging
Source: Foods. 2023 Jun 19;12(12):2409. doi: 10.3390/foods12122409 (PMC10297150; doi:10.3390/foods12122409)
Supplement: Supplementary file 1 [file foods-12-02409-s001.zip]

Archive with 1 entries (1 files):
- foods-2410532-supplementary.pdf
